# Supplementary material for: Hot-Injection Synthesis of Cesium Lead Halide Perovskite Nanowires with Tunable Optical Properties
Source: Materials (Basel). 2024 May 7;17(10):2173. doi: 10.3390/ma17102173 (PMC11123179; doi:10.3390/ma17102173)
Supplement: Supplementary file 1 [file materials-17-02173-s001.zip]

Archive with 1 entries (1 files):
- materials-2936372-supplementary.pdf
